# Supplementary material for: Prepartum body condition score and plane of nutrition affect the hepatic transcriptome during the transition period in grazing dairy cows
Source: BMC Genomics. 2016 Nov 2;17:854. doi: 10.1186/s12864-016-3191-3 (PMC5093966; doi:10.1186/s12864-016-3191-3)
Supplement: Additional file 10: Table S7. — Complete result datasets generated by the DIA analysis. The KEGG pathways are sorted by category and subcategory. Blue bars represent the Impact along the transition period, while red and green bars depict the Direction of the Impact (red = upregulation, green = downregulation). (XLSX 77 kb) [file 12864_2016_3191_MOESM10_ESM.xlsx]

## Sheet: B4F125 vs B4F75
B4F125 vs B4F75				-7		7		28
Path ID	CATEGORY	SUB-CATEGORY	PATHWAY	Impact	-Flux | +Flux	Impact	-Flux | +Flux	Impact	-Flux | +Flux
bta01100	1. Metabolism	0.1 Metabolic pathways	Metabolic pathways	0.793709	0.419558	10.6685	6.93603	5.17444	0.855941
bta00520	1. Metabolism	1.1 Carbohydrate Metabolism	Amino sugar and nucleotide sugar metabolism
bta00053	1. Metabolism	1.1 Carbohydrate Metabolism	Ascorbate and aldarate metabolism
bta00650	1. Metabolism	1.1 Carbohydrate Metabolism	Butanoate metabolism			41.5475	41.5475
bta00020	1. Metabolism	1.1 Carbohydrate Metabolism	Citrate cycle (TCA cycle)
bta00051	1. Metabolism	1.1 Carbohydrate Metabolism	Fructose and mannose metabolism			9.36817	9.36817	4.02841	4.02841
bta00052	1. Metabolism	1.1 Carbohydrate Metabolism	Galactose metabolism			12.6267	12.6267	27.6976	-27.6976
bta00010	1. Metabolism	1.1 Carbohydrate Metabolism	Glycolysis / Gluconeogenesis			5.69438	5.69438
bta00630	1. Metabolism	1.1 Carbohydrate Metabolism	Glyoxylate and dicarboxylate metabolism
bta00562	1. Metabolism	1.1 Carbohydrate Metabolism	Inositol phosphate metabolism			13.9712	13.9712
bta00040	1. Metabolism	1.1 Carbohydrate Metabolism	Pentose and glucuronate interconversions
bta00030	1. Metabolism	1.1 Carbohydrate Metabolism	Pentose phosphate pathway			12.1006	12.1006
bta00640	1. Metabolism	1.1 Carbohydrate Metabolism	Propanoate metabolism			22.2244	22.2244
bta00620	1. Metabolism	1.1 Carbohydrate Metabolism	Pyruvate metabolism			32.9186	-9.65485
bta00500	1. Metabolism	1.1 Carbohydrate Metabolism	Starch and sucrose metabolism					4.89758	4.89758
bta00524	1. Metabolism	1.10 Biosynthesis of Other Secondary Metabolites	Butirosin and neomycin biosynthesis
bta00232	1. Metabolism	1.10 Biosynthesis of Other Secondary Metabolites	Caffeine metabolism
bta00982	1. Metabolism	1.11 Xenobiotics Biodegradation and Metabolism	Drug metabolism - cytochrome P450			5.18149	5.18149	3.91006	3.91006
bta00983	1. Metabolism	1.11 Xenobiotics Biodegradation and Metabolism	Drug metabolism - other enzymes					24.0976	-24.0976
bta00980	1. Metabolism	1.11 Xenobiotics Biodegradation and Metabolism	Metabolism of xenobiotics by cytochrome P450					4.67035	4.67035
bta00910	1. Metabolism	1.2 Energy Metabolism	Nitrogen metabolism			17.4135	17.4135	8.75223	8.75223
bta00190	1. Metabolism	1.2 Energy Metabolism	Oxidative phosphorylation			1.41193	1.41193
bta00920	1. Metabolism	1.2 Energy Metabolism	Sulfur metabolism	14.9462	14.9462			16.7282	16.7282
bta00592	1. Metabolism	1.3 Lipid Metabolism	alpha-Linolenic acid metabolism			27.5003	27.5003
bta00590	1. Metabolism	1.3 Lipid Metabolism	Arachidonic acid metabolism			19.223	-19.223	3.50276	3.50276
bta01040	1. Metabolism	1.3 Lipid Metabolism	Biosynthesis of unsaturated fatty acids	17.0701	17.0701	21.0297	21.0297
bta00565	1. Metabolism	1.3 Lipid Metabolism	Ether lipid metabolism
bta00061	1. Metabolism	1.3 Lipid Metabolism	Fatty acid biosynthesis			79.0968	79.0968
bta00062	1. Metabolism	1.3 Lipid Metabolism	Fatty acid elongation in mitochondria					35.3777	35.3777
bta00071	1. Metabolism	1.3 Lipid Metabolism	Fatty acid metabolism					4.2845	4.2845
bta00561	1. Metabolism	1.3 Lipid Metabolism	Glycerolipid metabolism			32.487	25.7835
bta00564	1. Metabolism	1.3 Lipid Metabolism	Glycerophospholipid metabolism			12.9965	8.4956	8.02837	-8.02837
bta00591	1. Metabolism	1.3 Lipid Metabolism	Linoleic acid metabolism					8.84909	8.84909
bta00120	1. Metabolism	1.3 Lipid Metabolism	Primary bile acid biosynthesis
bta00600	1. Metabolism	1.3 Lipid Metabolism	Sphingolipid metabolism					6.84248	-6.84248
bta00100	1. Metabolism	1.3 Lipid Metabolism	Steroid biosynthesis	9.17694	9.17694
bta00140	1. Metabolism	1.3 Lipid Metabolism	Steroid hormone biosynthesis					5.06916	5.06916
bta00072	1. Metabolism	1.3 Lipid Metabolism	Synthesis and degradation of ketone bodies
bta00230	1. Metabolism	1.4 Nucleotide Metabolism	Purine metabolism			11.9934	-4.90566	7.27568	2.31309
bta00240	1. Metabolism	1.4 Nucleotide Metabolism	Pyrimidine metabolism			15.0405	-3.58485	13.3871	-3.98564
bta00250	1. Metabolism	1.5 Amino Acid Metabolism	Alanine, aspartate and glutamate metabolism			36.7536	36.7536	6.05923	6.05923
bta00330	1. Metabolism	1.5 Amino Acid Metabolism	Arginine and proline metabolism	3.61552	-3.61552			3.2151	3.2151
bta00270	1. Metabolism	1.5 Amino Acid Metabolism	Cysteine and methionine metabolism					9.64988	9.64988
bta00260	1. Metabolism	1.5 Amino Acid Metabolism	Glycine, serine and threonine metabolism	13.753	13.753	8.50502	8.50502	10.146	10.146
bta00340	1. Metabolism	1.5 Amino Acid Metabolism	Histidine metabolism					18.6762	18.6762
bta00300	1. Metabolism	1.5 Amino Acid Metabolism	Lysine biosynthesis
bta00310	1. Metabolism	1.5 Amino Acid Metabolism	Lysine degradation	14.9435	14.9435	19.6595	-7.00091	21.2208	0.028012
bta00360	1. Metabolism	1.5 Amino Acid Metabolism	Phenylalanine metabolism
bta00400	1. Metabolism	1.5 Amino Acid Metabolism	Phenylalanine, tyrosine and tryptophan biosynthesis
bta00380	1. Metabolism	1.5 Amino Acid Metabolism	Tryptophan metabolism			5.43425	5.43425
bta00350	1. Metabolism	1.5 Amino Acid Metabolism	Tyrosine metabolism			6.96263	6.96263
bta00290	1. Metabolism	1.5 Amino Acid Metabolism	Valine, leucine and isoleucine biosynthesis
bta00280	1. Metabolism	1.5 Amino Acid Metabolism	Valine, leucine and isoleucine degradation			12.0482	12.0482
bta00410	1. Metabolism	1.6 Metabolism of Other Amino Acids	beta-Alanine metabolism			39.8164	39.8164
bta00460	1. Metabolism	1.6 Metabolism of Other Amino Acids	Cyanoamino acid metabolism
bta00472	1. Metabolism	1.6 Metabolism of Other Amino Acids	D-Arginine and D-ornithine metabolism
bta00471	1. Metabolism	1.6 Metabolism of Other Amino Acids	D-Glutamine and D-glutamate metabolism
bta00480	1. Metabolism	1.6 Metabolism of Other Amino Acids	Glutathione metabolism			26.3869	-26.3869
bta00450	1. Metabolism	1.6 Metabolism of Other Amino Acids	Selenoamino acid metabolism			24.7736	-24.7736
bta00430	1. Metabolism	1.6 Metabolism of Other Amino Acids	Taurine and hypotaurine metabolism			104.383	104.383
bta00532	1. Metabolism	1.7 Glycan Biosynthesis and Metabolism	Glycosaminoglycan biosynthesis - chondroitin sulfate	7.47308	7.47308	37.783	19.0482
bta00534	1. Metabolism	1.7 Glycan Biosynthesis and Metabolism	Glycosaminoglycan biosynthesis - heparan sulfate			48.7834	48.7834	6.806	6.806
bta00533	1. Metabolism	1.7 Glycan Biosynthesis and Metabolism	Glycosaminoglycan biosynthesis - keratan sulfate					31.9967	31.9967
bta00531	1. Metabolism	1.7 Glycan Biosynthesis and Metabolism	Glycosaminoglycan degradation
bta00604	1. Metabolism	1.7 Glycan Biosynthesis and Metabolism	Glycosphingolipid biosynthesis - ganglio series			14.866	14.866
bta00603	1. Metabolism	1.7 Glycan Biosynthesis and Metabolism	Glycosphingolipid biosynthesis - globo series
bta00601	1. Metabolism	1.7 Glycan Biosynthesis and Metabolism	Glycosphingolipid biosynthesis - lacto and neolacto series					7.38163	7.38163
bta00563	1. Metabolism	1.7 Glycan Biosynthesis and Metabolism	Glycosylphosphatidylinositol(GPI)-anchor biosynthesis			18.9963	18.9963
bta00510	1. Metabolism	1.7 Glycan Biosynthesis and Metabolism	N-Glycan biosynthesis			12.6214	12.6214	8.80017	8.80017
bta00512	1. Metabolism	1.7 Glycan Biosynthesis and Metabolism	O-Glycan biosynthesis			56.1251	56.1251	16.3001	-16.3001
bta00514	1. Metabolism	1.7 Glycan Biosynthesis and Metabolism	O-Mannosyl glycan biosynthesis	8.1829	8.1829
bta00511	1. Metabolism	1.7 Glycan Biosynthesis and Metabolism	Other glycan degradation			13.7426	13.7426
bta00780	1. Metabolism	1.8 Metabolism of Cofactors and Vitamins	Biotin metabolism
bta00790	1. Metabolism	1.8 Metabolism of Cofactors and Vitamins	Folate biosynthesis			42.8777	42.8777
bta00785	1. Metabolism	1.8 Metabolism of Cofactors and Vitamins	Lipoic acid metabolism
bta00760	1. Metabolism	1.8 Metabolism of Cofactors and Vitamins	Nicotinate and nicotinamide metabolism			24.3161	24.3161	19.2505	19.2505
bta00670	1. Metabolism	1.8 Metabolism of Cofactors and Vitamins	One carbon pool by folate			26.8482	26.8482
bta00770	1. Metabolism	1.8 Metabolism of Cofactors and Vitamins	Pantothenate and CoA biosynthesis
bta00860	1. Metabolism	1.8 Metabolism of Cofactors and Vitamins	Porphyrin and chlorophyll metabolism
bta00830	1. Metabolism	1.8 Metabolism of Cofactors and Vitamins	Retinol metabolism			21.2522	21.2522
bta00740	1. Metabolism	1.8 Metabolism of Cofactors and Vitamins	Riboflavin metabolism
bta00730	1. Metabolism	1.8 Metabolism of Cofactors and Vitamins	Thiamine metabolism
bta00130	1. Metabolism	1.8 Metabolism of Cofactors and Vitamins	Ubiquinone and other terpenoid-quinone biosynthesis
bta00750	1. Metabolism	1.8 Metabolism of Cofactors and Vitamins	Vitamin B6 metabolism			37.134	37.134
bta00900	1. Metabolism	1.9 Metabolism of Terpenoids and Polyketides	Terpenoid backbone biosynthesis
bta03022	2. Genetic Information Processing	2.1 Transcription	Basal transcription factors	17.0364	17.0364
bta03020	2. Genetic Information Processing	2.1 Transcription	RNA polymerase
bta03040	2. Genetic Information Processing	2.1 Transcription	Spliceosome	2.01729	2.01729	3.9057	0.0686534	8.5127	1.62645
bta00970	2. Genetic Information Processing	2.2 Translation	Aminoacyl-tRNA biosynthesis			24.7355	4.64876
bta03015	2. Genetic Information Processing	2.2 Translation	mRNA surveillance pathway					15.31	-9.11266
bta03010	2. Genetic Information Processing	2.2 Translation	Ribosome	9.12731	-9.12731	8.70005	-0.451944	4.5563	-4.5563
bta03008	2. Genetic Information Processing	2.2 Translation	Ribosome biogenesis in eukaryotes			2.86457	-2.86457	14.8189	-10.271
bta03013	2. Genetic Information Processing	2.2 Translation	RNA transport			7.77411	3.83425	7.43301	-3.96805
bta03050	2. Genetic Information Processing	2.3 Folding, Sorting and Degradation	Proteasome					22.2104	-22.2104
bta03060	2. Genetic Information Processing	2.3 Folding, Sorting and Degradation	Protein export
bta04141	2. Genetic Information Processing	2.3 Folding, Sorting and Degradation	Protein processing in endoplasmic reticulum	2.20424	-2.20424	2.48346	2.48346	4.95963	4.95963
bta03018	2. Genetic Information Processing	2.3 Folding, Sorting and Degradation	RNA degradation	8.01069	8.01069	8.99152	1.79185
bta04130	2. Genetic Information Processing	2.3 Folding, Sorting and Degradation	SNARE interactions in vesicular transport	6.40504	-6.40504	11.7366	11.7366	12.9925	-12.9925
bta04122	2. Genetic Information Processing	2.3 Folding, Sorting and Degradation	Sulfur relay system
bta04120	2. Genetic Information Processing	2.3 Folding, Sorting and Degradation	Ubiquitin mediated proteolysis			21.3954	-0.469177	2.51818	-2.51818
bta03410	2. Genetic Information Processing	2.4 Replication and Repair	Base excision repair			6.81259	6.81259
bta03030	2. Genetic Information Processing	2.4 Replication and Repair	DNA replication			37.7133	-37.7133
bta03440	2. Genetic Information Processing	2.4 Replication and Repair	Homologous recombination			10.1818	-10.1818
bta03430	2. Genetic Information Processing	2.4 Replication and Repair	Mismatch repair
bta03450	2. Genetic Information Processing	2.4 Replication and Repair	Non-homologous end-joining			20.3637	-20.3637
bta03420	2. Genetic Information Processing	2.4 Replication and Repair	Nucleotide excision repair
bta02010	3. Environmental Information Processing	3.1 Membrane Transport	ABC transporters			16.4016	-16.4016
bta04020	3. Environmental Information Processing	3.2 Signal Transduction	Calcium signaling pathway	2.00098	-2.00098	14.4292	4.89571	9.6595	-6.86779
bta04012	3. Environmental Information Processing	3.2 Signal Transduction	ErbB signaling pathway			6.5244	6.5244	4.46719	-4.46719
bta04340	3. Environmental Information Processing	3.2 Signal Transduction	Hedgehog signaling pathway			11.994	11.994	27.1975	-27.1975
bta04630	3. Environmental Information Processing	3.2 Signal Transduction	Jak-STAT signaling pathway			13.7903	5.26231	4.52623	1.25626
bta04010	3. Environmental Information Processing	3.2 Signal Transduction	MAPK signaling pathway	6.54607	-3.85495	11.8716	-6.25256	10.3957	-6.48167
bta04150	3. Environmental Information Processing	3.2 Signal Transduction	mTOR signaling pathway			26.7325	-13.5223	9.33157	1.37127
bta04330	3. Environmental Information Processing	3.2 Signal Transduction	Notch signaling pathway	6.22988	6.22988	5.12731	5.12731	6.66718	-6.66718
bta04070	3. Environmental Information Processing	3.2 Signal Transduction	Phosphatidylinositol signaling system			14.0811	14.0811
bta04350	3. Environmental Information Processing	3.2 Signal Transduction	TGF-beta signaling pathway			20.9468	14.9218
bta04370	3. Environmental Information Processing	3.2 Signal Transduction	VEGF signaling pathway			3.47748	-3.47748
bta04310	3. Environmental Information Processing	3.2 Signal Transduction	Wnt signaling pathway	3.60215	1.65029	7.35397	-1.18523	11.1576	-9.02854
bta04514	3. Environmental Information Processing	3.3 Signaling Molecules and Interaction	Cell adhesion molecules (CAMs)	2.56211	-2.56211	11.3412	-7.20718	22.1253	-22.1253
bta04060	3. Environmental Information Processing	3.3 Signaling Molecules and Interaction	Cytokine-cytokine receptor interaction			10.8293	3.02474	9.8442	-9.8442
bta04512	3. Environmental Information Processing	3.3 Signaling Molecules and Interaction	ECM-receptor interaction			32.2506	26.4556	14.3108	-14.3108
bta04080	3. Environmental Information Processing	3.3 Signaling Molecules and Interaction	Neuroactive ligand-receptor interaction	1.56803	-1.56803	16.8338	9.5533	8.36526	-1.28358
bta04144	4. Cellular Processes	4.1 Transport and Catabolism	Endocytosis	1.16255	1.16255	17.1336	7.36189	7.29886	3.9028
bta04142	4. Cellular Processes	4.1 Transport and Catabolism	Lysosome			10.5613	2.91734	12.2007	7.98006
bta04146	4. Cellular Processes	4.1 Transport and Catabolism	Peroxisome	6.7707	6.7707	7.77986	7.77986	6.9631	6.9631
bta04145	4. Cellular Processes	4.1 Transport and Catabolism	Phagosome	4.71761	-4.71761	8.19612	2.06164	3.31894	-3.31894
bta04140	4. Cellular Processes	4.1 Transport and Catabolism	Regulation of autophagy			49.3132	25.9459
bta04810	4. Cellular Processes	4.2 Cell Motility	Regulation of actin cytoskeleton	3.10297	-3.10297	13.3259	-8.97471	27.6982	-20.6905
bta04210	4. Cellular Processes	4.3 Cell Growth and Death	Apoptosis			9.10898	-1.30152
bta04110	4. Cellular Processes	4.3 Cell Growth and Death	Cell cycle	1.80335	1.80335	27.4333	-13.2549	1.65263	-1.65263
bta04114	4. Cellular Processes	4.3 Cell Growth and Death	Oocyte meiosis			35.0168	-19.4776	3.56848	-3.56848
bta04115	4. Cellular Processes	4.3 Cell Growth and Death	p53 signaling pathway			15.7118	-15.7118	7.69312	7.69312
bta04520	4. Cellular Processes	4.4 Cell Communication	Adherens junction	4.94534	4.94534	15.5555	15.5555	5.35112	5.35112
bta04510	4. Cellular Processes	4.4 Cell Communication	Focal adhesion			17.2493	14.8347	14.4128	-14.4128
bta04540	4. Cellular Processes	4.4 Cell Communication	Gap junction	7.17094	-7.17094	10.8063	0.0940767	12.0619	-12.0619
bta04530	4. Cellular Processes	4.4 Cell Communication	Tight junction	1.57919	1.57919	9.37663	5.45279	7.84111	-7.84111
bta04612	5. Organismal Systems	5.1 Immune System	Antigen processing and presentation			19.7721	-19.7721	35.8805	-15.0058
bta04662	5. Organismal Systems	5.1 Immune System	B cell receptor signaling pathway			4.4704	4.4704	6.14709	-6.14709
bta04062	5. Organismal Systems	5.1 Immune System	Chemokine signaling pathway			7.59129	-3.96822	10.5406	-10.5406
bta04610	5. Organismal Systems	5.1 Immune System	Complement and coagulation cascades	5.93071	-5.93071	7.24665	-7.24665	28.2269	2.04905
bta04623	5. Organismal Systems	5.1 Immune System	Cytosolic DNA-sensing pathway			11.7667	2.44691
bta04664	5. Organismal Systems	5.1 Immune System	Fc epsilon RI signaling pathway			2.63471	-2.63471	6.68631	-6.68631
bta04666	5. Organismal Systems	5.1 Immune System	Fc gamma R-mediated phagocytosis			10.2664	-0.221878	11.6139	-11.6139
bta04640	5. Organismal Systems	5.1 Immune System	Hematopoietic cell lineage			7.63257	1.08977	20.7063	-20.7063
bta04672	5. Organismal Systems	5.1 Immune System	Intestinal immune network for IgA production	7.16078	-7.16078	23.9086	-23.9086	18.9874	-18.9874
bta04670	5. Organismal Systems	5.1 Immune System	Leukocyte transendothelial migration	4.27572	-4.27572	7.39096	0.755903	18.9431	-4.36721
bta04650	5. Organismal Systems	5.1 Immune System	Natural killer cell mediated cytotoxicity			2.60207	2.60207	12.7872	4.22272
bta04621	5. Organismal Systems	5.1 Immune System	NOD-like receptor signaling pathway			6.15922	6.15922	9.22353	-9.22353
bta04622	5. Organismal Systems	5.1 Immune System	RIG-I-like receptor signaling pathway			9.59135	1.27786	8.13841	-8.13841
bta04660	5. Organismal Systems	5.1 Immune System	T cell receptor signaling pathway			10.3535	0.708761	18.1049	-18.1049
bta04620	5. Organismal Systems	5.1 Immune System	Toll-like receptor signaling pathway	3.67461	-3.67461	26.9509	0.668993	5.4613	-5.4613
bta04920	5. Organismal Systems	5.2 Endocrine System	Adipocytokine signaling pathway			9.66279	9.66279	12.6223	-0.0757386
bta04912	5. Organismal Systems	5.2 Endocrine System	GnRH signaling pathway	4.34499	-4.34499	12.4178	-1.76786
bta04910	5. Organismal Systems	5.2 Endocrine System	Insulin signaling pathway	1.58367	1.58367	28.9858	1.84037	18.8724	-7.60619
bta04916	5. Organismal Systems	5.2 Endocrine System	Melanogenesis	3.70914	-3.70914	15.9103	2.68497	14.6434	-10.4506
bta03320	5. Organismal Systems	5.2 Endocrine System	PPAR signaling pathway			18.0256	11.7581	7.85665	7.85665
bta04914	5. Organismal Systems	5.2 Endocrine System	Progesterone-mediated oocyte maturation			32.7839	-22.6586	4.6928	-4.6928
bta04614	5. Organismal Systems	5.2 Endocrine System	Renin-angiotensin system			31.8966	31.8966
bta04260	5. Organismal Systems	5.3 Circulatory System	Cardiac muscle contraction	10.6872	-10.6872	5.73547	5.73547	10.7544	-10.7544
bta04270	5. Organismal Systems	5.3 Circulatory System	Vascular smooth muscle contraction	6.1172	-0.494745	14.5078	-6.40456	11.2128	-5.16861
bta04976	5. Organismal Systems	5.4 Digestive System	Bile secretion	9.34849	-0.623622	16.0673	-5.87349
bta04973	5. Organismal Systems	5.4 Digestive System	Carbohydrate digestion and absorption			5.72592	5.72592
bta04975	5. Organismal Systems	5.4 Digestive System	Fat digestion and absorption			18.0284	18.0284	19.2765	19.2765
bta04971	5. Organismal Systems	5.4 Digestive System	Gastric acid secretion	4.98606	-4.98606	27.1682	-1.15432	7.61406	7.61406
bta04978	5. Organismal Systems	5.4 Digestive System	Mineral absorption			10.3935	-2.94983
bta04972	5. Organismal Systems	5.4 Digestive System	Pancreatic secretion	3.75493	-3.75493	5.48332	-1.80742	18.9396	-12.0746
bta04974	5. Organismal Systems	5.4 Digestive System	Protein digestion and absorption			25.5943	11.3378	4.97828	-4.97828
bta04970	5. Organismal Systems	5.4 Digestive System	Salivary secretion	7.65469	-7.65469	18.0217	-1.66044	23.3122	-7.65498
bta04977	5. Organismal Systems	5.4 Digestive System	Vitamin digestion and absorption			28.3717	28.3717	28.4737	28.4737
bta04960	5. Organismal Systems	5.5 Excretory System	Aldosterone-regulated sodium reabsorption			42.9202	-8.67032	19.203	-1.96046
bta04966	5. Organismal Systems	5.5 Excretory System	Collecting duct acid secretion			7.732	7.732
bta04961	5. Organismal Systems	5.5 Excretory System	Endocrine and other factor-regulated calcium reabsorption	8.00393	-8.00393	22.1121	2.66092
bta04964	5. Organismal Systems	5.5 Excretory System	Proximal tubule bicarbonate reclamation			27.7593	-9.15007
bta04962	5. Organismal Systems	5.5 Excretory System	Vasopressin-regulated water reabsorption	12.2475	-12.2475	17.9878	-0.490805	4.29766	4.29766
bta04724	5. Organismal Systems	5.6 Nervous System	Glutamatergic synapse	3.07222	-3.07222	14.6122	7.14604	3.14852	-3.14852
bta04730	5. Organismal Systems	5.6 Nervous System	Long-term depression	5.96372	-5.96372	14.8383	14.8383
bta04720	5. Organismal Systems	5.6 Nervous System	Long-term potentiation			19.6982	6.73069
bta04722	5. Organismal Systems	5.6 Nervous System	Neurotrophin signaling pathway			12.464	12.464	12.695	-3.90415
bta04740	5. Organismal Systems	5.7 Sensory System	Olfactory transduction	4.98093	4.98093	9.81601	2.92651	5.71303	-5.71303
bta04744	5. Organismal Systems	5.7 Sensory System	Phototransduction			16.9431	-16.9431
bta04742	5. Organismal Systems	5.7 Sensory System	Taste transduction	12.6729	-12.6729	30.4791	30.4791
bta04360	5. Organismal Systems	5.8 Development	Axon guidance			6.71246	0.772496	11.0846	-7.01302
bta04320	5. Organismal Systems	5.8 Development	Dorso-ventral axis formation
bta04380	5. Organismal Systems	5.8 Development	Osteoclast differentiation	4.18664	-4.18664	16.5117	4.084
bta04710	5. Organismal Systems	5.9 Environmental Adaptation	Circadian rhythm - mammal					17.5982	-17.5982

## Sheet: B5F125 vs B5F75
B5F125 vs B5F75				-7		7		28
Path ID	CATEGORY	SUB-CATEGORY	PATHWAY	Impact	-Flux | +Flux	Impact	-Flux | +Flux	Impact	-Flux | +Flux
bta01100	1. Metabolism	0.1 Metabolic pathways	Metabolic pathways	0.788051	-0.0251353	3.47153	-0.460632	0.656503	-0.0434183
bta00520	1. Metabolism	1.1 Carbohydrate Metabolism	Amino sugar and nucleotide sugar metabolism
bta00053	1. Metabolism	1.1 Carbohydrate Metabolism	Ascorbate and aldarate metabolism
bta00650	1. Metabolism	1.1 Carbohydrate Metabolism	Butanoate metabolism					12.2617	12.2617
bta00020	1. Metabolism	1.1 Carbohydrate Metabolism	Citrate cycle (TCA cycle)	4.68353	4.68353
bta00051	1. Metabolism	1.1 Carbohydrate Metabolism	Fructose and mannose metabolism
bta00052	1. Metabolism	1.1 Carbohydrate Metabolism	Galactose metabolism
bta00010	1. Metabolism	1.1 Carbohydrate Metabolism	Glycolysis / Gluconeogenesis
bta00630	1. Metabolism	1.1 Carbohydrate Metabolism	Glyoxylate and dicarboxylate metabolism
bta00562	1. Metabolism	1.1 Carbohydrate Metabolism	Inositol phosphate metabolism			11.1393	11.1393
bta00040	1. Metabolism	1.1 Carbohydrate Metabolism	Pentose and glucuronate interconversions
bta00030	1. Metabolism	1.1 Carbohydrate Metabolism	Pentose phosphate pathway
bta00640	1. Metabolism	1.1 Carbohydrate Metabolism	Propanoate metabolism					10.6268	10.6268
bta00620	1. Metabolism	1.1 Carbohydrate Metabolism	Pyruvate metabolism			10.8191	-10.8191
bta00500	1. Metabolism	1.1 Carbohydrate Metabolism	Starch and sucrose metabolism
bta00524	1. Metabolism	1.10 Biosynthesis of Other Secondary Metabolites	Butirosin and neomycin biosynthesis
bta00232	1. Metabolism	1.10 Biosynthesis of Other Secondary Metabolites	Caffeine metabolism
bta00982	1. Metabolism	1.11 Xenobiotics Biodegradation and Metabolism	Drug metabolism - cytochrome P450
bta00983	1. Metabolism	1.11 Xenobiotics Biodegradation and Metabolism	Drug metabolism - other enzymes
bta00980	1. Metabolism	1.11 Xenobiotics Biodegradation and Metabolism	Metabolism of xenobiotics by cytochrome P450
bta00910	1. Metabolism	1.2 Energy Metabolism	Nitrogen metabolism
bta00190	1. Metabolism	1.2 Energy Metabolism	Oxidative phosphorylation
bta00920	1. Metabolism	1.2 Energy Metabolism	Sulfur metabolism
bta00592	1. Metabolism	1.3 Lipid Metabolism	alpha-Linolenic acid metabolism
bta00590	1. Metabolism	1.3 Lipid Metabolism	Arachidonic acid metabolism			7.26069	-7.26069
bta01040	1. Metabolism	1.3 Lipid Metabolism	Biosynthesis of unsaturated fatty acids
bta00565	1. Metabolism	1.3 Lipid Metabolism	Ether lipid metabolism
bta00061	1. Metabolism	1.3 Lipid Metabolism	Fatty acid biosynthesis
bta00062	1. Metabolism	1.3 Lipid Metabolism	Fatty acid elongation in mitochondria
bta00071	1. Metabolism	1.3 Lipid Metabolism	Fatty acid metabolism
bta00561	1. Metabolism	1.3 Lipid Metabolism	Glycerolipid metabolism
bta00564	1. Metabolism	1.3 Lipid Metabolism	Glycerophospholipid metabolism	4.3384	4.3384
bta00591	1. Metabolism	1.3 Lipid Metabolism	Linoleic acid metabolism
bta00120	1. Metabolism	1.3 Lipid Metabolism	Primary bile acid biosynthesis
bta00600	1. Metabolism	1.3 Lipid Metabolism	Sphingolipid metabolism			23.9562	-0.581255
bta00100	1. Metabolism	1.3 Lipid Metabolism	Steroid biosynthesis
bta00140	1. Metabolism	1.3 Lipid Metabolism	Steroid hormone biosynthesis
bta00072	1. Metabolism	1.3 Lipid Metabolism	Synthesis and degradation of ketone bodies
bta00230	1. Metabolism	1.4 Nucleotide Metabolism	Purine metabolism			2.72731	2.72731
bta00240	1. Metabolism	1.4 Nucleotide Metabolism	Pyrimidine metabolism
bta00250	1. Metabolism	1.5 Amino Acid Metabolism	Alanine, aspartate and glutamate metabolism					10.6268	10.6268
bta00330	1. Metabolism	1.5 Amino Acid Metabolism	Arginine and proline metabolism	7.85803	-7.85803	8.83428	-8.83428
bta00270	1. Metabolism	1.5 Amino Acid Metabolism	Cysteine and methionine metabolism
bta00260	1. Metabolism	1.5 Amino Acid Metabolism	Glycine, serine and threonine metabolism
bta00340	1. Metabolism	1.5 Amino Acid Metabolism	Histidine metabolism
bta00300	1. Metabolism	1.5 Amino Acid Metabolism	Lysine biosynthesis
bta00310	1. Metabolism	1.5 Amino Acid Metabolism	Lysine degradation
bta00360	1. Metabolism	1.5 Amino Acid Metabolism	Phenylalanine metabolism
bta00400	1. Metabolism	1.5 Amino Acid Metabolism	Phenylalanine, tyrosine and tryptophan biosynthesis
bta00380	1. Metabolism	1.5 Amino Acid Metabolism	Tryptophan metabolism
bta00350	1. Metabolism	1.5 Amino Acid Metabolism	Tyrosine metabolism
bta00290	1. Metabolism	1.5 Amino Acid Metabolism	Valine, leucine and isoleucine biosynthesis			37.3525	-37.3525
bta00280	1. Metabolism	1.5 Amino Acid Metabolism	Valine, leucine and isoleucine degradation			8.00411	-8.00411	7.41405	7.41405
bta00410	1. Metabolism	1.6 Metabolism of Other Amino Acids	beta-Alanine metabolism					12.7522	12.7522
bta00460	1. Metabolism	1.6 Metabolism of Other Amino Acids	Cyanoamino acid metabolism
bta00472	1. Metabolism	1.6 Metabolism of Other Amino Acids	D-Arginine and D-ornithine metabolism
bta00471	1. Metabolism	1.6 Metabolism of Other Amino Acids	D-Glutamine and D-glutamate metabolism
bta00480	1. Metabolism	1.6 Metabolism of Other Amino Acids	Glutathione metabolism
bta00450	1. Metabolism	1.6 Metabolism of Other Amino Acids	Selenoamino acid metabolism
bta00430	1. Metabolism	1.6 Metabolism of Other Amino Acids	Taurine and hypotaurine metabolism
bta00532	1. Metabolism	1.7 Glycan Biosynthesis and Metabolism	Glycosaminoglycan biosynthesis - chondroitin sulfate			7.07585	-7.07585
bta00534	1. Metabolism	1.7 Glycan Biosynthesis and Metabolism	Glycosaminoglycan biosynthesis - heparan sulfate			6.15291	-6.15291
bta00533	1. Metabolism	1.7 Glycan Biosynthesis and Metabolism	Glycosaminoglycan biosynthesis - keratan sulfate
bta00531	1. Metabolism	1.7 Glycan Biosynthesis and Metabolism	Glycosaminoglycan degradation			12.0043	-12.0043
bta00604	1. Metabolism	1.7 Glycan Biosynthesis and Metabolism	Glycosphingolipid biosynthesis - ganglio series
bta00603	1. Metabolism	1.7 Glycan Biosynthesis and Metabolism	Glycosphingolipid biosynthesis - globo series
bta00601	1. Metabolism	1.7 Glycan Biosynthesis and Metabolism	Glycosphingolipid biosynthesis - lacto and neolacto series
bta00563	1. Metabolism	1.7 Glycan Biosynthesis and Metabolism	Glycosylphosphatidylinositol(GPI)-anchor biosynthesis
bta00510	1. Metabolism	1.7 Glycan Biosynthesis and Metabolism	N-Glycan biosynthesis			13.6422	13.6422
bta00512	1. Metabolism	1.7 Glycan Biosynthesis and Metabolism	O-Glycan biosynthesis
bta00514	1. Metabolism	1.7 Glycan Biosynthesis and Metabolism	O-Mannosyl glycan biosynthesis
bta00511	1. Metabolism	1.7 Glycan Biosynthesis and Metabolism	Other glycan degradation			53.7275	3.11899
bta00780	1. Metabolism	1.8 Metabolism of Cofactors and Vitamins	Biotin metabolism
bta00790	1. Metabolism	1.8 Metabolism of Cofactors and Vitamins	Folate biosynthesis
bta00785	1. Metabolism	1.8 Metabolism of Cofactors and Vitamins	Lipoic acid metabolism
bta00760	1. Metabolism	1.8 Metabolism of Cofactors and Vitamins	Nicotinate and nicotinamide metabolism
bta00670	1. Metabolism	1.8 Metabolism of Cofactors and Vitamins	One carbon pool by folate
bta00770	1. Metabolism	1.8 Metabolism of Cofactors and Vitamins	Pantothenate and CoA biosynthesis			22.4115	-22.4115
bta00860	1. Metabolism	1.8 Metabolism of Cofactors and Vitamins	Porphyrin and chlorophyll metabolism
bta00830	1. Metabolism	1.8 Metabolism of Cofactors and Vitamins	Retinol metabolism	7.46497	7.46497
bta00740	1. Metabolism	1.8 Metabolism of Cofactors and Vitamins	Riboflavin metabolism
bta00730	1. Metabolism	1.8 Metabolism of Cofactors and Vitamins	Thiamine metabolism	60.8314	60.8314
bta00130	1. Metabolism	1.8 Metabolism of Cofactors and Vitamins	Ubiquinone and other terpenoid-quinone biosynthesis
bta00750	1. Metabolism	1.8 Metabolism of Cofactors and Vitamins	Vitamin B6 metabolism
bta00900	1. Metabolism	1.9 Metabolism of Terpenoids and Polyketides	Terpenoid backbone biosynthesis					25.9971	-25.9971
bta03022	2. Genetic Information Processing	2.1 Transcription	Basal transcription factors	3.5455	-3.5455
bta03020	2. Genetic Information Processing	2.1 Transcription	RNA polymerase
bta03040	2. Genetic Information Processing	2.1 Transcription	Spliceosome			4.67167	-4.67167
bta00970	2. Genetic Information Processing	2.2 Translation	Aminoacyl-tRNA biosynthesis
bta03015	2. Genetic Information Processing	2.2 Translation	mRNA surveillance pathway			7.82399	0.249162
bta03010	2. Genetic Information Processing	2.2 Translation	Ribosome	7.63882	-1.40144
bta03008	2. Genetic Information Processing	2.2 Translation	Ribosome biogenesis in eukaryotes			6.89106	-6.89106
bta03013	2. Genetic Information Processing	2.2 Translation	RNA transport					1.91131	-1.91131
bta03050	2. Genetic Information Processing	2.3 Folding, Sorting and Degradation	Proteasome
bta03060	2. Genetic Information Processing	2.3 Folding, Sorting and Degradation	Protein export
bta04141	2. Genetic Information Processing	2.3 Folding, Sorting and Degradation	Protein processing in endoplasmic reticulum			5.44338	1.94618
bta03018	2. Genetic Information Processing	2.3 Folding, Sorting and Degradation	RNA degradation
bta04130	2. Genetic Information Processing	2.3 Folding, Sorting and Degradation	SNARE interactions in vesicular transport	6.02403	-6.02403
bta04122	2. Genetic Information Processing	2.3 Folding, Sorting and Degradation	Sulfur relay system
bta04120	2. Genetic Information Processing	2.3 Folding, Sorting and Degradation	Ubiquitin mediated proteolysis
bta03410	2. Genetic Information Processing	2.4 Replication and Repair	Base excision repair			13.4719	13.4719
bta03030	2. Genetic Information Processing	2.4 Replication and Repair	DNA replication
bta03440	2. Genetic Information Processing	2.4 Replication and Repair	Homologous recombination	10.865	-10.865
bta03430	2. Genetic Information Processing	2.4 Replication and Repair	Mismatch repair
bta03450	2. Genetic Information Processing	2.4 Replication and Repair	Non-homologous end-joining			12.9099	-12.9099
bta03420	2. Genetic Information Processing	2.4 Replication and Repair	Nucleotide excision repair
bta02010	3. Environmental Information Processing	3.1 Membrane Transport	ABC transporters			37.6905	-37.6905
bta04020	3. Environmental Information Processing	3.2 Signal Transduction	Calcium signaling pathway	1.29786	-1.29786	6.81755	6.81755
bta04012	3. Environmental Information Processing	3.2 Signal Transduction	ErbB signaling pathway			10.9343	10.9343
bta04340	3. Environmental Information Processing	3.2 Signal Transduction	Hedgehog signaling pathway	4.69703	4.69703	16.8962	5.25178	6.0409	6.0409
bta04630	3. Environmental Information Processing	3.2 Signal Transduction	Jak-STAT signaling pathway			10.1878	-3.94538
bta04010	3. Environmental Information Processing	3.2 Signal Transduction	MAPK signaling pathway	6.81185	-2.12615	8.53105	4.34578
bta04150	3. Environmental Information Processing	3.2 Signal Transduction	mTOR signaling pathway			14.2916	4.50995
bta04330	3. Environmental Information Processing	3.2 Signal Transduction	Notch signaling pathway			12.2284	12.2284
bta04070	3. Environmental Information Processing	3.2 Signal Transduction	Phosphatidylinositol signaling system			15.3848	15.3848
bta04350	3. Environmental Information Processing	3.2 Signal Transduction	TGF-beta signaling pathway			6.74069	6.74069
bta04370	3. Environmental Information Processing	3.2 Signal Transduction	VEGF signaling pathway
bta04310	3. Environmental Information Processing	3.2 Signal Transduction	Wnt signaling pathway	1.55335	-1.55335	4.966	4.966	3.91542	0.229433
bta04514	3. Environmental Information Processing	3.3 Signaling Molecules and Interaction	Cell adhesion molecules (CAMs)	4.68192	-4.68192	5.80397	-5.80397
bta04060	3. Environmental Information Processing	3.3 Signaling Molecules and Interaction	Cytokine-cytokine receptor interaction	1.82559	-1.82559	6.57644	-6.57644	4.10578	-0.0253077
bta04512	3. Environmental Information Processing	3.3 Signaling Molecules and Interaction	ECM-receptor interaction
bta04080	3. Environmental Information Processing	3.3 Signaling Molecules and Interaction	Neuroactive ligand-receptor interaction	0.736446	-0.736446	2.24186	-2.24186
bta04144	4. Cellular Processes	4.1 Transport and Catabolism	Endocytosis	4.46735	-1.12408	8.11742	-8.11742
bta04142	4. Cellular Processes	4.1 Transport and Catabolism	Lysosome			5.62397	1.58513
bta04146	4. Cellular Processes	4.1 Transport and Catabolism	Peroxisome					4.98574	-4.98574
bta04145	4. Cellular Processes	4.1 Transport and Catabolism	Phagosome			8.0928	-8.0928
bta04140	4. Cellular Processes	4.1 Transport and Catabolism	Regulation of autophagy			42.7036	-23.6607
bta04810	4. Cellular Processes	4.2 Cell Motility	Regulation of actin cytoskeleton	4.08661	-1.02828	4.98391	-0.390357
bta04210	4. Cellular Processes	4.3 Cell Growth and Death	Apoptosis	2.77853	-2.77853	3.44413	3.44413
bta04110	4. Cellular Processes	4.3 Cell Growth and Death	Cell cycle			2.45182	2.45182
bta04114	4. Cellular Processes	4.3 Cell Growth and Death	Oocyte meiosis	2.05495	-2.05495	7.54003	7.54003
bta04115	4. Cellular Processes	4.3 Cell Growth and Death	p53 signaling pathway
bta04520	4. Cellular Processes	4.4 Cell Communication	Adherens junction
bta04510	4. Cellular Processes	4.4 Cell Communication	Focal adhesion	4.1315	-4.1315	4.5403	0.271995	2.12261	-2.12261
bta04540	4. Cellular Processes	4.4 Cell Communication	Gap junction	2.85906	-2.85906	3.54396	3.54396
bta04530	4. Cellular Processes	4.4 Cell Communication	Tight junction	2.70623	-2.70623	3.1526	-3.1526
bta04612	5. Organismal Systems	5.1 Immune System	Antigen processing and presentation			12.8902	-12.8902
bta04662	5. Organismal Systems	5.1 Immune System	B cell receptor signaling pathway
bta04062	5. Organismal Systems	5.1 Immune System	Chemokine signaling pathway	1.28938	-1.28938	4.20741	4.20741	2.2063	2.2063
bta04610	5. Organismal Systems	5.1 Immune System	Complement and coagulation cascades
bta04623	5. Organismal Systems	5.1 Immune System	Cytosolic DNA-sensing pathway			24.671	-24.671
bta04664	5. Organismal Systems	5.1 Immune System	Fc epsilon RI signaling pathway
bta04666	5. Organismal Systems	5.1 Immune System	Fc gamma R-mediated phagocytosis			4.82162	-4.82162
bta04640	5. Organismal Systems	5.1 Immune System	Hematopoietic cell lineage
bta04672	5. Organismal Systems	5.1 Immune System	Intestinal immune network for IgA production			10.3106	-10.3106
bta04670	5. Organismal Systems	5.1 Immune System	Leukocyte transendothelial migration
bta04650	5. Organismal Systems	5.1 Immune System	Natural killer cell mediated cytotoxicity			13.1171	-4.03322
bta04621	5. Organismal Systems	5.1 Immune System	NOD-like receptor signaling pathway			13.2044	1.55631
bta04622	5. Organismal Systems	5.1 Immune System	RIG-I-like receptor signaling pathway	3.45236	-3.45236	19.2585	-10.6705
bta04660	5. Organismal Systems	5.1 Immune System	T cell receptor signaling pathway			4.37078	-4.37078
bta04620	5. Organismal Systems	5.1 Immune System	Toll-like receptor signaling pathway			12.9731	-7.11079	4.17016	4.17016
bta04920	5. Organismal Systems	5.2 Endocrine System	Adipocytokine signaling pathway			10.345	1.10922
bta04912	5. Organismal Systems	5.2 Endocrine System	GnRH signaling pathway	2.81822	-2.81822	10.3406	10.3406
bta04910	5. Organismal Systems	5.2 Endocrine System	Insulin signaling pathway	1.71544	-1.71544	17.9957	4.43783
bta04916	5. Organismal Systems	5.2 Endocrine System	Melanogenesis	2.4058	-2.4058	8.82735	8.82735	3.15469	3.15469
bta03320	5. Organismal Systems	5.2 Endocrine System	PPAR signaling pathway
bta04914	5. Organismal Systems	5.2 Endocrine System	Progesterone-mediated oocyte maturation	2.7024	2.7024	8.8872	2.18766
bta04614	5. Organismal Systems	5.2 Endocrine System	Renin-angiotensin system
bta04260	5. Organismal Systems	5.3 Circulatory System	Cardiac muscle contraction
bta04270	5. Organismal Systems	5.3 Circulatory System	Vascular smooth muscle contraction	2.1443	-2.1443	20.3549	13.2272
bta04976	5. Organismal Systems	5.4 Digestive System	Bile secretion	3.23402	-3.23402	4.00874	4.00874
bta04973	5. Organismal Systems	5.4 Digestive System	Carbohydrate digestion and absorption
bta04975	5. Organismal Systems	5.4 Digestive System	Fat digestion and absorption
bta04971	5. Organismal Systems	5.4 Digestive System	Gastric acid secretion	3.23402	-3.23402	11.8663	11.8663
bta04978	5. Organismal Systems	5.4 Digestive System	Mineral absorption
bta04972	5. Organismal Systems	5.4 Digestive System	Pancreatic secretion
bta04974	5. Organismal Systems	5.4 Digestive System	Protein digestion and absorption	6.79132	-6.79132
bta04970	5. Organismal Systems	5.4 Digestive System	Salivary secretion	3.08243	-3.08243	11.31	11.31
bta04977	5. Organismal Systems	5.4 Digestive System	Vitamin digestion and absorption
bta04960	5. Organismal Systems	5.5 Excretory System	Aldosterone-regulated sodium reabsorption			9.54521	9.54521
bta04966	5. Organismal Systems	5.5 Excretory System	Collecting duct acid secretion
bta04961	5. Organismal Systems	5.5 Excretory System	Endocrine and other factor-regulated calcium reabsorption	5.19146	-5.19146	6.43508	6.43508
bta04964	5. Organismal Systems	5.5 Excretory System	Proximal tubule bicarbonate reclamation
bta04962	5. Organismal Systems	5.5 Excretory System	Vasopressin-regulated water reabsorption	4.93188	-4.93188	6.11333	6.11333
bta04724	5. Organismal Systems	5.6 Nervous System	Glutamatergic synapse	1.99268	-1.99268	2.47003	2.47003
bta04730	5. Organismal Systems	5.6 Nervous System	Long-term depression			7.92613	7.92613
bta04720	5. Organismal Systems	5.6 Nervous System	Long-term potentiation	3.46097	-3.46097	19.7939	19.7939
bta04722	5. Organismal Systems	5.6 Nervous System	Neurotrophin signaling pathway	2.39149	2.39149	11.3227	11.3227
bta04740	5. Organismal Systems	5.7 Sensory System	Olfactory transduction	1.86525	1.86525	9.32525	-2.70571	1.80207	-1.80207
bta04744	5. Organismal Systems	5.7 Sensory System	Phototransduction			21.2845	-21.2845
bta04742	5. Organismal Systems	5.7 Sensory System	Taste transduction	8.21981	8.21981	10.1889	-10.1889
bta04360	5. Organismal Systems	5.8 Development	Axon guidance	3.01285	-3.01285	6.37385	-6.37385
bta04320	5. Organismal Systems	5.8 Development	Dorso-ventral axis formation
bta04380	5. Organismal Systems	5.8 Development	Osteoclast differentiation			2.37599	2.37599
bta04710	5. Organismal Systems	5.9 Environmental Adaptation	Circadian rhythm - mammal			18.0554	18.0554
